# Supplementary material for: Autonomic Function and Cerebral Autoregulation in Children Receiving Extracorporeal Life Support
Source: Children (Basel). 2026 Mar 16;13(3):409. doi: 10.3390/children13030409 (PMC13025630; doi:10.3390/children13030409)
Supplement: Supplementary file 1 [file children-13-00409-s001.zip]

Archive with 1 entries (1 files):
- children-4175936-supplementary.pdf
